# Supplementary material for: Reactive Oxygen Species (ROS) in Metabolic Disease—Don’t Shoot the Metabolic Messenger
Source: Int J Mol Sci. 2025 Mar 14;26(6):2622. doi: 10.3390/ijms26062622 (PMC11942130; doi:10.3390/ijms26062622)
Supplement: Supplementary file 1 [file ijms-26-02622-s001.zip]

Archive with 1 entries (1 files):
- ijms-3480115-supplementary.pdf
